# Supplementary material for: Automaticity in processing spatial-numerical associations: Evidence from a perceptual orientation judgment task of Arabic digits in frames
Source: PLoS One. 2020 Feb 24;15(2):e0229130. doi: 10.1371/journal.pone.0229130 (PMC7039522; doi:10.1371/journal.pone.0229130)
Supplement: S1 Data — (CSV) [file pone.0229130.s001.csv]

Subject	1d_L_0	1d_L_1	1d_L_2	1d_L_3	1d_L_4	1d_L_5	1d_L_6	1d_L_7	1d_L_8	1d_L_9	1d_R_0	1d_R_1	1d_R_2	1d_R_3	1d_R_4	1d_R_5	1d_R_6	1d_R_7	1d_R_8	1d_R_9	1d_AV_RT	AV_RT	ACC_1d_L	ACC_1d_R	ACC_AV	1d_0	1d_1	1d_2	1d_3	1d_4	1d_5	1d_6	1d_7	1d_8	1d_9	B1
Sub01	541.8888889	531	666.4444444	405.6	404.8888889	587.8	487.7	517.1	415.6666667	574.875	562.6	389	556.5555556	451.6	449.3333333	482.5	489.1	474.4444444	484.3	433.125	495.2761111	495.2761111	0.96	0.96	0.96	20.71111111	-142	-109.8888889	46	44.44444444	-105.3	1.4	-42.65555556	68.63333333	-141.75	0.393367003
Sub02	453.4	391.6666667	458.3	361.3	449.2222222	337.8333333	477.25	383	483.7777778	387	379.1111111	442.125	379.3333333	408.5555556	380.7777778	416.5714286	401.75	395.5555556	327.5	411.1	406.2564881	406.2564881	0.86	0.86	0.86	-74.28888889	50.45833333	-78.96666667	47.25555556	-68.44444444	78.73809524	-75.5	12.55555556	-156.2777778	24.1	-1.970459355
Sub03	440	379.7	477.4	395.8888889	453.8	434	437	450.2222222	400.1	501.4444444	483.3333333	470.2222222	497.6	430	456.2	516.2	423.5	452.75	384.3333333	536.1	450.9897222	450.9897222	0.95	0.95	0.95	43.33333333	90.52222222	20.2	34.11111111	2.4	82.2	-13.5	2.527777778	-15.76666667	34.65555556	-5.90010101
Sub04	569.375	543.9	520.4	529.3	535.2	545.7	534.4	602.5555556	463.8888889	617.375	602.2	513.6	629.2	536.5	570.7	608.5555556	566.8	553.9	598.2	632.3333333	563.7041667	563.7041667	0.94	0.98	0.96	32.825	-30.3	108.8	7.2	35.5	62.85555556	32.4	-48.65555556	134.3111111	14.95833333	1.861548822
Sub05	668.2	497.3	552.4444444	513	533.9	597.6	564.6	533.8	556.8	625.6666667	645.5555556	468.8	520.2	474.9	504.4	539.7	506.5	621.3	544.9	546.2222222	550.7894444	550.7894444	1	1	1	-22.64444444	-28.5	-32.24444444	-38.1	-29.5	-57.9	-58.1	87.5	-11.9	-79.44444444	0.698922559
Sub06	546.7	459.1	588.1	474.5	537.2	532.9	651.3	443.8	531.9	477.3333333	440.6	529.5	511.6	491.6	445.9	549.8	454.8	504.9	514.2	612.5	514.9116667	514.9116667	0.99	1	0.995	-106.1	70.4	-76.5	17.1	-91.3	16.9	-196.5	61.1	-17.7	135.1666667	10.36424242
Sub07	657.4285714	547.2	719.7	606.9	915.2	697.8	741.4	653.7	910.8888889	587.5	609.6666667	870.8571429	680.8	931.2	585.8	591.875	720.4	834.125	551.4	837	712.5420635	712.5420635	0.98	0.97	0.975	-47.76190476	323.6571429	-38.9	324.3	-329.4	-105.925	-21	180.425	-359.4888889	249.5	-11.04524291
Sub08	424.2222222	424.3	440.3333333	481.6666667	453.1	498.2	475.7777778	463.5	482.875	480.25	549.8571429	444.8571429	473.375	409.4444444	507.1	407.3	497.1111111	417.8	478.8888889	445.1111111	462.7534921	462.7534921	0.92	0.88	0.9	125.6349206	20.55714286	33.04166667	-72.22222222	54	-90.9	21.33333333	-45.7	-3.986111111	-35.13888889	-11.3739923
Sub10	517.4	447.8888889	441.3	508.6	525.6	606.5	543.7	548.7	517.5	616.625	462.75	590.8571429	487.7	512	663.5555556	480.5555556	499.1	485.7	513.4444444	486.1111111	522.7793849	522.7793849	0.93	0.91	0.92	-54.65	142.968254	46.4	3.4	137.9555556	-125.9444444	-44.6	-63	-4.055555556	-130.5138889	-16.16267677
Sub11	454.1	467.8	461.1	419.7	463.9	435.2	484.4	470.8	457.1	462.6666667	487.75	447.875	468.3	403.7777778	396	453.1	398.3333333	423.75	443	428.7	446.3676389	446.3676389	0.99	0.91	0.95	33.65	-19.925	7.2	-15.92222222	-67.9	17.9	-86.06666667	-47.05	-14.1	-33.96666667	-5.840353535
Sub12	454.1	400.4	461.1	424.2	463.9	440	484.4	452.5	457.1	480.25	457.3	447.875	411.2222222	403.7777778	394.4	453.1	404.8	423.75	375.7	428.7	435.92875	435.92875	0.98	0.94	0.96	3.2	47.475	-49.87777778	-20.42222222	-69.5	13.1	-79.6	-28.75	-81.4	-51.55	-8.388905724
Sub13	633.7	464.5	558.8	543.6	524	609.8	586.4444444	568.5	694.8571429	830.25	691.875	626	726.375	527.3	692.25	491.6	677.2	547.5555556	616.9	536.2	607.3853571	607.3853571	0.94	0.93	0.935	58.175	161.5	167.575	-16.3	168.25	-118.2	90.75555556	-20.94444444	-77.95714286	-294.05	-34.873367
Sub14	498	439.5	474.8333333	397.6	449.2857143	419.7777778	491.8571429	428.625	425.4	517.125	504	396.125	415.5	377.7	397.3	387	441.2222222	389.3	398.6	387.7777778	431.8264484	431.8264484	0.83	0.88	0.855	6	-43.375	-59.33333333	-19.9	-51.98571429	-32.77777778	-50.63492063	-39.325	-26.8	-129.3472222	-6.51548581
Sub15	529.6	472.8888889	487.9	527.9	552.6	524.9	636.8	530.4	625.5	661.7	637.875	608.8571429	516.1	598.8888889	512	562.8	525.9	569	429.9	545.6	552.855496	552.855496	1	0.93	0.965	108.275	135.968254	28.2	70.98888889	-40.6	37.9	-110.9	38.6	-195.6	-116.1	-28.82132997
Sub16	489.8	511.75	477.6	486.5	501.6666667	519	468.5555556	587.4	512.5555556	548.3	513.8	451.8	526.7777778	457.5	522.3	484.6666667	563.2	461.9	536.7	534.6	507.8186111	507.8186111	0.94	0.99	0.965	24	-59.95	49.17777778	-29	20.63333333	-34.33333333	94.64444444	-125.5	24.14444444	-13.7	-1.867037037
Sub17	512.6	387.6	440.6666667	414.4444444	446.1	435.2	474.6666667	387.5	479.1	478.2	458.3	409.4	447.1	407	416.4	463.7	456	436.7	431.8	422.3333333	440.2405556	440.2405556	0.97	0.97	0.97	-54.3	21.8	6.433333333	-7.444444444	-29.7	28.5	-18.66666667	49.2	-47.3	-55.86666667	-1.572323232
Sub18	445.3	437.7	469.4	430.2	452.875	494	472	434.7	466.1	514.6666667	434	568.2222222	485.1	440.1	420.6666667	565.9	474.7	567.625	386.2	487.2222222	472.3338889	472.3338889	0.94	0.94	0.94	-11.3	130.5222222	15.7	9.9	-32.20833333	71.9	2.7	132.925	-79.9	-27.44444444	-5.755286195
Sub19	540.1	426.6	481.8	481.7	591.1	489.3	547.3	509.1	475.1	551.9	569.9	576	501.3	479.8	473	578.7777778	522.8	510.6	483.1	453.9	512.1588889	512.1588889	1	0.99	0.995	29.8	149.4	19.5	-1.9	-118.1	89.47777778	-24.5	1.5	8	-98	-12.66801347
Sub20	319	425.3	404.3	425.5555556	459.125	459.3333333	508.9	445.6	461	455.7142857	303.1111111	427.4444444	440.6	435.625	409.875	400	393.4	402	378.6	435.625	419.5054365	419.5054365	0.93	0.91	0.92	-15.88888889	2.144444444	36.3	10.06944444	-49.25	-59.33333333	-115.5	-43.6	-82.4	-20.08928571	-8.581250601
Sub21	508.3333333	375.1	473.5	401.625	441.25	470.5555556	423.1	441.8888889	406.7	522.8571429	520.75	476.8	426.8888889	399.1	369.75	477.7777778	422.25	463.2222222	357.8888889	422.1666667	440.0752183	440.0752183	0.9	0.82	0.86	12.41666667	101.7	-46.61111111	-2.525	-71.5	7.222222222	-0.85	21.33333333	-48.81111111	-100.6904762	-9.988318903
Sub22	477.7	424.5	500.6666667	430.9	525	408.1	543.2	474.2222222	525.6666667	510.1	543.6666667	609	446.1	531.6	473.1111111	575.5	461.8	520.3	437	469.5	494.3816667	494.3816667	0.96	0.96	0.96	65.96666667	184.5	-54.56666667	100.7	-51.88888889	167.4	-81.4	46.07777778	-88.66666667	-40.6	-16.33367003
Sub23	555.2	374.9	512.7	374.3	491.8	414.7	564.2	457.8888889	529.6	518.1111111	530.2857143	475.1	499.6	474.1	448.6	488.6	551.2	491.125	448	500.625	485.0317857	485.0317857	0.98	0.93	0.955	-24.91428571	100.2	-13.1	99.8	-43.2	73.9	-13	33.23611111	-81.6	-17.48611111	-7.244641655
Sub24	513.2	380.8888889	475.2	358.4	482.6666667	429.3	641.9	384.2	598.75	464.375	423.7142857	525.875	506.875	533.2857143	431.6	559.5714286	466.1	544.4444444	431.3	517.1	483.4373214	483.4373214	0.94	0.86	0.9	-89.48571429	144.9861111	31.675	174.8857143	-51.06666667	130.2714286	-175.8	160.2444444	-167.45	52.725	-6.878958634
Sub25	478	458.4	438.7	454.375	415.8888889	422.625	495	495.25	422.3333333	514.7777778	527.5	405.7	441.4444444	404.3333333	436	420.4	484.125	450.5	404.6	445.4	450.7676389	450.7676389	0.9	0.95	0.925	49.5	-52.7	2.744444444	-50.04166667	20.11111111	-2.225	-10.875	-44.75	-17.73333333	-69.37777778	-5.863282828
Sub26	630.5555556	518.9	719.7	535.9	630	591.8	668.4	580	779.6666667	613.7777778	725.625	772.1666667	603.3	747.1	581.6	653.8888889	590	624.3	563.5	645.8888889	638.8034722	638.8034722	0.98	0.93	0.955	95.06944444	253.2666667	-116.4	211.2	-48.4	62.08888889	-78.4	44.3	-216.1666667	32.11111111	-23.07557239
Sub27	588.2857143	471.2	542	511.1111111	525.7	507.5	543.3	551.1111111	535	622.8	631.6666667	467	526.2222222	502.7	499.9	524.1	554.9	533.4	544.6	570	537.6248413	537.6248413	0.95	0.95	0.95	43.38095238	-4.2	-15.77777778	-8.411111111	-25.8	16.6	11.6	-17.71111111	9.6	-52.8	-4.098556999
Sub28	885.1	552.2222222	766.8888889	662.9	759.3	699.9	758.3	662.2	695.7142857	733.3	887.1111111	725.125	639.8	717.8	629.7	677.4	728.2	685.5	735.9	763.2	718.2780754	718.2780754	0.99	0.99	0.99	2.011111111	172.9027778	-127.0888889	54.9	-129.6	-22.5	-30.1	23.3	40.18571429	29.9	-0.448333333
Sub29	423.6	376.8	450.1	384.8	428.8	428.7	428.1	434	374.6	465.3333333	455.4	348.7	465.3	363.5	424.7777778	390.5555556	394.9	385.1	393.2	421.8888889	411.9077778	411.9077778	0.99	0.97	0.98	31.8	-28.1	15.2	-21.3	-4.022222222	-38.14444444	-33.2	-48.9	18.6	-43.44444444	-4.488619529
Sub30	528.9	443.5	448.8	414	494.8	487.9	478.5	472.7	600.3	539.3333333	521.6	473.8	484.8	467.5	453.6	461.9	478.6	447.5	455.7	435.4	479.4566667	479.4566667	0.99	1	0.995	-7.3	30.3	36	53.5	-41.2	-26	0.1	-25.2	-144.6	-103.9333333	-15.42424242
Sub31	511	519.8	473.6	506.2	502.5	612.1	662.2	517.7	601.3333333	697	732.1666667	625.3333333	516.7	474.3	513.6	462.3	556.7	528.3333333	507.4	476.25	549.8258333	549.8258333	0.97	0.89	0.93	221.1666667	105.5333333	43.1	-31.9	11.1	-149.8	-105.5	10.63333333	-93.93333333	-220.75	-35.86393939
Sub32	596.4	570.1	579.2	593.1	582.6	679.4444444	562.9	625	560.3	659.9	641.8	587.9	560.2	666.7777778	561.2	785.7	597.2	673.2	548.6	638.2	613.4861111	613.4861111	0.99	1	0.995	45.4	17.8	-19	73.67777778	-21.4	106.2555556	34.3	48.2	-11.7	-21.7	-2.817441077
