# Supplementary material for: Automaticity in processing spatial-numerical associations: Evidence from a perceptual orientation judgment task of Arabic digits in frames
Source: PLoS One. 2020 Feb 24;15(2):e0229130. doi: 10.1371/journal.pone.0229130 (PMC7039522; doi:10.1371/journal.pone.0229130)
Supplement: S2 Data — (CSV) [file pone.0229130.s002.csv]

Subject	1d_L_0	1d_L_1	1d_L_2	1d_L_3	1d_L_4	1d_L_5	1d_L_6	1d_L_7	1d_L_8	1d_L_9	1d_R_0	1d_R_1	1d_R_2	1d_R_3	1d_R_4	1d_R_5	1d_R_6	1d_R_7	1d_R_8	1d_R_9	2d_L_0	2d_L_1	2d_L_2	2d_L_3	2d_L_4	2d_L_5	2d_L_6	2d_L_7	2d_L_8	2d_L_9	2d_R_0	2d_R_1	2d_R_2	2d_R_3	2d_R_4	2d_R_5	2d_R_6	2d_R_7	2d_R_8	2d_R_9	3d_L_0	3d_L_1	3d_L_2	3d_L_3	3d_L_4	3d_L_5	3d_L_6	3d_L_7	3d_L_8
sub01	464.2222222	484.7777778	473.7	471.25	423.5	641	421.125	623.5	430	478.4444444	463.875	473.7777778	482.8	547.6666667	468.875	408.5	505.5	382.2222222	455.75	483.6666667	404.6	399.3	425.3333333	464.2	421.3	490.5555556	438.9	464.4285714	456.8	491.3333333	464.8	435.5	488	477.2	426.5	374.6666667	432.9	372.5	426.2	449.3	408.8	413.9	401	420.4	421.9	407	385	406.6666667	377.7
sub02	407.6666667	365	424	390.3333333	437.2222222	452	414.5	420	409.5	400.6666667	461.9	448.25	392.6666667	387.5	459.625	374.4444444	408.1111111	351	413.3333333	389.2	397.3333333	366.2	360.9	377.5555556	401.3	389.5555556	388.2	376	372.9	414.7	353.1	394.9	399.75	361.1	429.1	369.4444444	353.1	369.3	376.2	389	395.4	380.4	361.9	360.5	391.4	420.9	380.1111111	379.5555556	369.9
sub03	401.875	366.1111111	404	415	448.1428571	417.875	403.2222222	434.6666667	365.5	385.5555556	459	365.7142857	388	473.625	407.3333333	377.6	465.1666667	364.1111111	409.5714286	415.375	389	402.3	371.1111111	379.375	380.25	398.7777778	367	339.3	393.1	398.9	398.1	340.625	365.4	386.5714286	405.1666667	363.6	358	353.7	397.6	407.7	341.7	366.6	387.25	394.7	352.5	389	365.7	385.875	375
sub04	438.9	444.1111111	472	458.9	451.2	497.3333333	418.3333333	590.5	454.3	471.7142857	615.375	471.4444444	445.9	561.8333333	452.5	448.3	565.6666667	442.7	556.6	612	404.8	390.6	456.8	404.2	428.8888889	402.2222222	420.5	497.4	415	404.4	449.7	452.2	419.6	485	425.8	411.9	473.75	385.2	457.9	493.1	386.7	386	424.1111111	399.7	393.8	389.9	397.6	423	425.2
sub05	482.4	457	471.3	466.7	474.4	581.3333333	528.125	565.8571429	576.7	535.1111111	461.5555556	477.6	519.4	496.8571429	514.4	456	431.6	426.5555556	471.25	556.3	467.8	436.3	440.6	489.1	414.3	454.5	440	665	422.6	439.3333333	424.4	475	411.1	431.8	474.1	377.4	486.5	418.1	424.5	445.6	467.2	464.2	402.8888889	430.3	404.1	429.5	433	482.6	421
sub06	515.4444444	485.8	585.6666667	506.9	603.8	608.875	512.6	691	518.4	572.7777778	558.5	565.8	493.7	567.1	543.2	462.3	663.4	498.7	491.7	603.1	524	520.1	550.4	490.6	550.1	550.3	484.9	725.5	489.3333333	503.8	547	485.4	471.3	458.9	487.9	459.4	455.8	430.2	441.9	478.4	475.5	490.4	492.2	491.5	495.8	508.1111111	460.6	645.625	460.1
sub07	628.2	512.625	625	697.75	517.4285714	700.6666667	633.1666667	718.5714286	692.3333333	815.1666667	614.5555556	534.7777778	483.8888889	571.2222222	518.2222222	584.7777778	610.25	530.4444444	528.8	589	593.6	501.1	655.5555556	561.3333333	534.5	685.9	509.2	667.4285714	584.6666667	611.875	554.5	520	471.2222222	575.4	459.3333333	468.7777778	571.2222222	506.9	494.625	548.7777778	518.2222222	473.8	508	586.5	571.4444444	504.6666667	545.6	577.625	511.5
sub08	436.2857143	422.8	381.1	459.4444444	452.6	489.75	437.2222222	504.6666667	433.9	366.8571429	436.2222222	432.2222222	493.6666667	527.3333333	376.125	451.5	458.6	429.4444444	443.9	551.25	389.6	349.5	368.2	361.9	386.8	417.9	389.3	378.5	391.1	408.7	357.4	461.9	375.4	498	351.1	364.4	454.4	392.9	404	399.2222222	356.9	349.9	379.8888889	348.2	352.9	359.2	363.9	377.1	409.6
sub09	503	490.5	458.1111111	458.9	462.9	613.875	485.9	517.4444444	477.375	590.1111111	398.2222222	428.5555556	417.1	480.75	422.5	382.5	465.5	396.3333333	473.1111111	522.4	424.9	362.5555556	378.8	412.4	395.7	414.4444444	392.3	431.4444444	419.3	388.7777778	449.4	436.1111111	366.6	426.2222222	373.5	376.8	398.1	374.5	421.5	419.6	395.2	385.2	390	395.6	440.1	383.3	387.8	384.3	360.6
sub10	567.375	511.6	486.25	557.1111111	523.1	696.125	478.8888889	626.2	561.75	610.4444444	584.875	624.375	490.1111111	625.75	518.75	464.3	648.125	454.6	541.5	610.9	490.2222222	522.8888889	521.8888889	505.9	503.25	579.7	473.8	509.3333333	522.7	522.2	461.2	522.4	478.3333333	526.7	479.3333333	443.4444444	599.8	517.2	478.7	496.8888889	465	456.3	455.75	478.7	504.1	446.7	528.4444444	466.1	496.6
sub14	565	448.1111111	541.875	510.75	473.6666667	489.75	467.1666667	625.7142857	541.4	469.4	555.7777778	542.3333333	473.9	613.2857143	484.4	498.3	565.625	425.6666667	549	553.8888889	525.5	471.2	526	466.6	501.1	588.1111111	483.6	547.875	471.8888889	517.875	567.5555556	499.5	451.3333333	528.7	460.4	490.75	444.1111111	438.4	508	595.8888889	490	428	527.875	532.3	425.5555556	452.5	487.2	470.6	474.3333333
sub15	528.4	455.9	422.7	450.5	490.2	512.125	489.2	545.5714286	457.6666667	473	488.8888889	462	516.625	502.1428571	452.8888889	488.6	475.8888889	509.2222222	484.75	497	435.6	463.1	426.1	436.9	434.6	539.8	454.875	500.1	460.5	518.1	428.7	521.8888889	521	508.1111111	474.2	442.8	437.1111111	468.7777778	450.5	442.2222222	476.9	505.8	452.8	447.4444444	528.9	427.25	433.5	469.8888889	472.7777778
sub17	456.4	441.875	528.9	459.9	449.7	531.2222222	487.1	590.625	525.8	449.7	488.6	476.9	469.1	599.7142857	501.3333333	444.4	542.9	415.6	557.2	562	435.4	414.8	465.7	446.8	433.6	477.1	427.7	476	455.1	460.5	451.9	453.5	424.4444444	550.8	434.4444444	410.6	475.1111111	428.7	438.3	479.7	446.5	418.9	437.4	425.4	418.9	474.7	429.5	411.2	435.4
sub18	532.7142857	638.6	578.5555556	616.8	502.9	573.7142857	657.875	643.25	690	528	622	642.7	570.1	638.5555556	564.6	627.7	697.6666667	509.5555556	551.7	596.5714286	575.4	512.7777778	532.5	583.7142857	459.8888889	611.6	607.375	644.375	557	587.4	527.4	516.8888889	490.8888889	514.3	530.4444444	459.6666667	530	497.1111111	486	507.4	471	533.1	560.5555556	444.8	490.8	528.3333333	520.2	524.8	506.6
sub19	459.6	415.7	464.7	492.4444444	467.3	635.1111111	445.4	574.2857143	514.3	449.3333333	494.6	529.5555556	429.7	533.8	433.6666667	375	526.1111111	370.4	462.4	430.4444444	443.1	393.2	438.8	430.4	420.8	479.375	422.2	552.1111111	430.3	431.5555556	421.3	406.6	388.6	440.8	424.6666667	386.1	413.2	367	414.7	413.1	417	374.3	414.6666667	396.2	391.3	427.8888889	399.2	437.9	411.8
sub20	615.7777778	528.75	607.75	563	763.7	597.5	639.6	738.4	574.1	519.4444444	557.9	532.3	494.1	614.2857143	499	473.3333333	594.375	507.7	583.1111111	577.5555556	527.6	523.3	556.7	544.1	523.6	477.4285714	446.7	535	502.2	525.1	513.3	481.3	478	546	453.2	418.9	502.1111111	461.2	491.5	503.7777778	454.4444444	458.4	474.8	475.7	484.1111111	495.3333333	474.3	639	486.2
sub21	375.3	366.25	355.375	340.7777778	415.7	443.8571429	376.125	363.5	346	333.8	466.2	399.2	491.7777778	528.8	391.1	364.4	409.5	531.875	557.375	599.25	331.8	327.2	328.6	321	362.2	345.7777778	347.5	379.8888889	341.2222222	341.9	460.6666667	387.5	445.7777778	518.7	340.5555556	336.4444444	359.8888889	339.5555556	391	400	314.3	323.1111111	338.4	332.7	345.6	343.7	328.2	315.6666667	320.4
sub22	422.9	451.6	430.2	423.6	404.2	456.4	450.2	521.1666667	419.5555556	461.8888889	439.4	476.7	506.4444444	564.2222222	467.375	426.8	506.375	392.6	440.6	445.5	430.1	411.6	398.8	383.9	374.5	390.4	395.9	494.8571429	385.9	476.3333333	444	436.8	462.375	453.1	470.2222222	419.9	415.3	385.5	422.7	412.2	400.8	362.9	366	387.6	383.2	393.1	365	548.2222222	392.3
sub23	617	673.4444444	682	628.1	699.8	741	635.6	740.375	683.8	687.8	749.8571429	623.375	803.4285714	658	743	716.1	678.7142857	651.625	633.8	630.2857143	620.1111111	513.2	607.5555556	557	552	545.6	540.3	627.7777778	628.3	515.4	609	599.7	695.6666667	717.8	576.1111111	625.4	652.4444444	623.9	588	590.2	544.2	528.2	505.2	532.8	514	540	581.5	500.5	506.6
sub24	830.3333333	642.2857143	622.1666667	692	849.5	728	725.6666667	621	763.875	632	678.9	731	593	713	633.1111111	679.4	666.2	580.1	632.9	695.9	720.5	602.7777778	638	560.8	646.9	680.125	606.1111111	663.6	613.6666667	653.2	604.8	707.7777778	535.3333333	650.1	503	556.8	629.1111111	541.4	516.3	560.8	619.5	526.2	538.7777778	661.5	622.3	633.8	606.9	526.7777778	629
sub25	428.6	396.3	430.3	496.2	454.6	515.5714286	409	566.4285714	459.9	411.1111111	603.375	503	427.3	533.625	490.4	432.4	522	425.9	484.6	499.1	408.6	400.6	408.5	415.2222222	372.8	487.9	395.3	466.5714286	429.6	393.9	441.3	405.1	414.8	474	453	394.5	411.2	445.3	414.3	423.8	399	400.1	396.9	372.8	405	383.8	425	400.5555556	407.4
sub26	462.6	403.2	501.8	375.6	466.7	510.3	435.6	594.375	410.1	446.7777778	524.9	528.6666667	436.2	565.9	570	477.5	525.1	425.8	458.8888889	499.7	402.3	386.8	399.5555556	389.9	390.1111111	418.6	385.7	400.7777778	408	364.2	476.3	526.7	440.5555556	451.9	523.5	411.6	494.1	399.7	430	442	425.6	391.3	384.3	383.5	402.5	377.6	369.1	382.5	399.6
sub27	463.9	413	416	389.7777778	408.8571429	482.8888889	476.7777778	511.3333333	461.7	373.2	442.2222222	405.1428571	408.4444444	466.8	391.2	361.2	480.1111111	377.8888889	425.5555556	430	378	380.1	367	361.2	419.5	384.6	394.5	423.6666667	387.375	364.7	465.8	366.75	393.1111111	423.1	355.4	386	345.9	373.2222222	381	452.5555556	363.2	378.3	404.2	358.3	404	385.875	396.5	382.4	412.6
sub28	501	492.3	589.8	479.7	552.1111111	656.5	465.4	637.8	482.3333333	485.2222222	567.6	610.5555556	462.8888889	789.5	475.1111111	512.8	632.75	475.375	595.8	702.5	468.1	451.7	434.4444444	469.7	513.875	590.2	460.5	571.875	492.1	491.9	503	460.1	498.8	508.6	430.5	473	450.6666667	441.4	456.4	491.1	447.5	484.9	478.9	454.4	489	455.9	421.8	525.2	435.9
sub29	644.5	448.8	545.6	491.8	557.2222222	500.8	593.4444444	724.2	564.3	503.4	660.5555556	574.4444444	491.8888889	556.5	516.7	456	610.3333333	478.8	559.4	636.3333333	519.2	491.2	490.7	500.3	523.3333333	530	474.5	552.5	526.7	532.2	485.8	507	463.9	537.2	438.9	457.2	473.9	490.4	476	519.1	443.2	446.5	500.5	464.3	493.3	478.7777778	452.4	509.1111111	453.1
sub30	442.3	407.5555556	434.1	449.3	508.8888889	631.8571429	486	543.6666667	510.4	396.375	477	517.9	400.2	690.2857143	405	389.1111111	555.9	368.4	466.7	557.375	492.1111111	380.7	449.7	442	427.3	443.4	482.6	534.8	401.3	394.9	400.3	416.6	403.4	415	357.4	407.3	417.6	376.6	400.7	450.9	408.6	402	429.2222222	417.7	387.6	435.6	396.1	409.4444444	395.2
sub31	520.9	520.1	675.125	563.7	636.2	813	532.6666667	654.25	550.5	603.5	559.5	584.1	516.3	688	515.4444444	450.5	680.8571429	481.4	542.8	644.7777778	461	475.8	505.3333333	497.6	477.8	596.8	485	621.2	492.6	515.4	504.8	561.2	474.6	516.4	453	501.6	548.3	464.2222222	495.3	520.5555556	483	427.1	492	526.8	478	516.8	489.5	496	469.5
sub32	552.8888889	562.1111111	708.125	591.1111111	676.875	728.5	589.6	837.3333333	603.2	677.5555556	700.375	623.4444444	621.7777778	634	643.2222222	610.9	610.375	617.5555556	622.5	630.875	559.9	551.8	539.3333333	575.2222222	508.7	579.8	561	661.4444444	621.4444444	564.3	632.8888889	538.8888889	580.3333333	574.4	527.7	451.6666667	555.2	566.1	577	516.4	530.7	525	521.1	558	597.9	560.2	550.9	511.7	566
sub33	475.1111111	395	557.6	421.8888889	605.375	542.5714286	509.3	572.4444444	468.3333333	542.1	511.2	571.7777778	514.75	621.5555556	525.7	429	429.9	455.4444444	429.7	489.2	409.3	416.3	403.5555556	409.6666667	423	458.4	410.3	493.1	378.7	442.6	454.3	511.3	452.6	461.2	379.6666667	424	455.6	370.3	395.7	435.9	391.3	429.4	359.3333333	391.8	409.6	383.3	447.7777778	402.9	395.8
sub34	609.125	587.8	664.125	533.5	616.375	739.4285714	568.2	850	557.7777778	556.375	662.1	655.7777778	533.4	774.5714286	574.2857143	657.1111111	611.8888889	590.7142857	618.6666667	649	541	510.1111111	659.1	604.1	527.2	583.1111111	507.3	615.8888889	500.4	485.7	559.3	590.5555556	531.1	584.7	455.8	533.2	539.9	562.9	506.8	561.7777778	490	481.6	549.8	524.5555556	472.4	555	528.9	554.7	529.7
sub35	575.125	472.3	525.8888889	510.4	518	563.7	474.3	644.75	496.5555556	496.8	442.1111111	480.9	398.7	508.6	431.1	435.1	411.7777778	377.2	429.75	420	385.7	396.7777778	392.7777778	411.7777778	425.4	389.5555556	406.3	527.1428571	427.3	369.3	423.6	383.4	380.1	391.2222222	408.1111111	388.3	439.9	381	395	403.8	390.6	383.6	378.6	390.6	380.6	395.3333333	389.1	397.3333333	396.1
sub37	436.4	437.4	506.6666667	451.7	420.5	584.4	469.7	415.9	526.9	490.8	520.4	508.3333333	444.3	624.7	416.7	391.7	535.4	511.8	466	563.9	411.5	399.1	423.4	396.5	405.7	441.4	401.2	411.4	442	391.2	470.4	465.2	410.4	469.5	429.2	400.5	451.4	419.1	424.2	472.5	392.7	369.6	392.5	439.5	402.6	448.2	398.4	379.3	403.7
[truncated: 55 more columns]
