# Supplementary material for: Automaticity in processing spatial-numerical associations: Evidence from a perceptual orientation judgment task of Arabic digits in frames
Source: PLoS One. 2020 Feb 24;15(2):e0229130. doi: 10.1371/journal.pone.0229130 (PMC7039522; doi:10.1371/journal.pone.0229130)
Supplement: S3 Data — (CSV) [file pone.0229130.s003.csv]

Subject	1d_L_1	1d_L_2	1d_L_3	1d_L_4	1d_L_5	1d_L_6	1d_L_7	1d_L_8	1d_L_9	1d_R_1	1d_R_2	1d_R_3	1d_R_4	1d_R_5	1d_R_6	1d_R_7	1d_R_8	1d_R_9	1d_AV_RT	AV_RT	ACC_1d_L	ACC_1d_R	ACC_AV	1d_1	1d_2	1d_3	1d_4	1d_5	1d_6	1d_7	1d_8	1d_9	B1	B1-6
sub01_0527	393.4479	413.9654	393.5332	400.6227778	381.6214	390.4657778	362.852	386.1239	365.7109	376.0949	408.290125	405.459	396.246	349.5051111	381.6259	376.6109	391.3681	388.154	386.7609606	386.7609606	0.977777778	0.955555556	0.966666667	-17.353	-5.675275	11.9258	-4.376777778	-32.11628889	-8.839877778	13.7589	5.2442	22.4431	3.185765417	-1.516000238
sub01_0710	511.7657	463.4838	462.7262	457.8788889	494.7954444	499.0279	447.9797	494.4275556	517.9733333	521.6447778	506.1553	469.9604286	459.1578889	464.5259	492.8752	532.2978571	529.2589	517.391	491.2958764	491.2958764	0.966666667	0.933333333	0.95	9.879077778	42.6715	7.234228571	1.279	-30.26954444	-6.1527	84.31815714	34.83134444	-0.582333333	1.356167434	-8.71249288
sub02_0527	510.5764	603.71	442.1863333	534.592875	511.0183333	620.8897143	475.3111429	504.247	520.284125	486.4133333	448.4978	449.0075556	459.8566	465.9076667	456.0077778	426.1492	488.1496667	447.9792	491.7102624	491.7102624	0.822222222	0.944444444	0.883333333	-24.16306667	-155.2122	6.821222222	-74.736275	-45.11066667	-164.8819365	-49.16194286	-16.09733333	-72.304925	0.377752917	-12.99563561
sub02_0710	389.9829	395.158	391.6494444	419.0481111	390.7644444	371.838	415.6733333	408.5997	400.8277778	398.3122222	409.7731111	388.4455	355.5059	376.6409	371.3002	426.1743333	367.1296667	399.666	393.138308	393.138308	0.911111111	0.966666667	0.938888889	8.329322222	14.61511111	-3.203944444	-63.54221111	-14.12354444	-0.5378	10.501	-41.47003333	-1.161777778	-1.930092222	-5.453995556
sub03_0527	608.7101	565.3224	565.6057	589.7435	573.8728	595.0112	615.4437778	577.9314	572.0229	579.0516667	586.751875	601.4664444	629.195875	600.56375	599.05525	552.4083333	657.7984444	576.32525	591.460037	591.460037	0.988888889	0.911111111	0.95	-29.65843333	21.429475	35.86074444	39.452375	26.69095	4.04405	-63.03544444	79.86704444	4.30235	1.299252315	5.368242063
sub03_0710	353.1606667	382.1973	386.5522	406.4607	369.7422	401.652	397.5205556	374.6537	363.219	394.3441	413.5845556	391.9014	388.6549	409.6389	384.3557	410.7815556	409.9487778	427.1051	392.5262951	392.5262951	0.977777778	0.966666667	0.972222222	41.18343333	31.38725556	5.3492	-17.8058	39.8967	-17.2963	13.261	35.29507778	63.8861	1.981120556	-8.286438095
sub04_0710	376.0923	371.08	394.1058	376.6344444	412.5467	404.7562222	364.906	348.9434286	385.5012222	399.2231429	381.8014	383.2194444	408.2771	372.8243	390.921875	395.299	371.3565714	363.056	383.3636084	383.3636084	0.9	0.888888889	0.894444444	23.13084286	10.7214	-10.88635556	31.64265556	-39.7224	-13.83434722	30.393	22.41314286	-22.44522222	-1.835788724	-8.389381122
sub07_0527	394.5737778	400.6932	379.2327778	394.2541	415.1238	407.0771	402.7276	406.9131	395.8001111	409.49825	413.0281	439.6584444	409.6979	411.5563	390.065125	445.1027	422.1372222	424.1998	408.9633005	408.9633005	0.966666667	0.933333333	0.95	14.92447222	12.3349	60.42566667	15.4438	-3.5675	-17.011975	42.3751	15.22412222	28.39968889	-0.09980625	-7.210608651
sub09_0527	476.676	455.4645	502.4188	458.1822	527.4906	483.206	522.6653	500.4523	512.8758	556.3832	536.486875	542.249	532.7191	534.570625	479.1861	565.6954	547.659	533.3125556	514.8718531	514.8718531	1	0.933333333	0.966666667	79.7072	81.022375	39.8302	74.5369	7.080025	-4.0199	43.0301	47.2067	20.43675556	-6.84476338	-17.30731
sub11_0527	491.9955556	433.0352	483.9381	464.0734444	446.3534	454.7237	424.6368889	486.6676	449.204	550.9752222	526.8336	525.4717	483.325	620.3774	476.0693	468.6734444	484.0683333	553.7615556	490.2324136	490.2324136	0.966666667	0.966666667	0.966666667	58.97966667	93.7984	41.5336	19.25155556	174.024	21.3456	44.03655556	-2.599266667	104.5575556	-1.663024815	0.863554921
sub12_0710	405.1681111	402.8401111	433.3905	428.71175	443.4978571	418.7702857	399.5302222	424.1111	461.6526667	429.0582222	396.7176667	408.6325	401.7419	381.8763	379.8234	412.8631111	377.2483	416.8413	412.3597391	412.3597391	0.866666667	0.966666667	0.916666667	23.89011111	-6.122444444	-24.758	-26.96985	-61.62155714	-38.94688571	13.33288889	-46.8628	-44.81136667	-5.547037262	-13.79697635
sub13_0710	371.7526	410.9788	358.3742	381.6584	418.7569	428.5247778	424.0092	430.105	377.5181	404.6682	407.5362	375.73925	374.4318889	388.2389	379.3429	414.9964	416.1062	381.746	396.9157731	396.9157731	0.988888889	0.977777778	0.983333333	32.9156	-3.4426	17.36505	-7.226511111	-30.518	-49.18187778	-9.0128	-13.9988	4.2279	-4.018841111	-14.75157571
sub17_0527	442.7482222	476.3625556	405.9426	446.0552	394.6563333	450.520625	419.0511111	426.1465	420.5773	406.1508571	398.73075	401.5984	388.8231	395.713	449.5894	440.4436	463.7636	407.6245	424.1387586	424.1387586	0.933333333	0.922222222	0.927777778	-36.59736508	-77.63180556	-4.3442	-57.2321	1.056666667	-0.931225	21.39248889	37.6171	-12.9528	9.134987163	10.3288062
sub17_0619	545.7797778	492.3903	453.757	446.7323333	488.5182	461.8087	552.0673333	489.5917	530.698	556.7234	520.3495556	484.9689	520.613	491.7541	475.3297	490.1147	461.8953	468.838	496.2183333	496.2183333	0.966666667	0.988888889	0.977777778	10.94362222	27.95925556	31.2119	73.88066667	3.2359	13.521	-61.95263333	-27.6964	-61.86	-11.74783648	-0.531840317
sub18_0527	616.8423	608.8602	592.0164	561.0719	575.9127778	579.9445	616.4467	571.6747778	555.8758889	576.9452	482.4549	520.1555556	580.9004444	542.8057	566.6135	480.5426	543.8368	587.6131111	564.4729586	564.4729586	0.966666667	0.966666667	0.966666667	-39.8971	-126.4053	-71.86084444	19.82854444	-33.10707778	-13.331	-135.9041	-27.83797778	31.73722222	7.016553333	14.41184444
sub21_0527	529.8667778	608.0913333	582.3236	583.6561667	579.0317778	507.565	528.4721111	535.473	509.873	541.4133333	501.703	467.2892	602.7628333	505.665	543.68275	521.9265	544.0777143	567.5978889	542.2483881	542.2483881	0.888888889	0.866666667	0.877777778	11.54655556	-106.3883333	-115.0344	19.10666667	-73.36677778	36.11775	-6.545611111	8.604714286	57.72488889	12.72801896	10.17319159
sub22_0710	580.3076	509.1055	488.8383	629.1045556	539.663	584.561	616.424125	535.9013	569.7401111	524.3212222	607.2017778	566.633625	518.9277778	498.822625	527.4965	579.5226	554.7538889	601.4983333	557.3791023	557.3791023	0.977777778	0.977777778	0.977777778	-55.98637778	98.09627778	77.795325	-110.1767778	-40.840375	-57.0645	-36.901525	18.85258889	31.75822222	-1.050568148	-17.43350492
sub23_0527	627.427	544.772	621.8165556	588.6713333	653.0606667	631.7735	610.9121111	654.2821	584.2278889	634.017	642.3273333	659.9386	607.201625	612.0664	667.7983333	712.0348571	665.9817	633.3317143	630.6467066	630.6467066	0.9	0.955555556	0.927777778	6.59	97.55533333	38.12204444	18.53029167	-40.99426667	36.02483333	101.122746	11.6996	49.1038254	0.93306744	-8.230468175
sub23_0710	754.8653333	744.75	757.30575	730.4533333	721.403875	710.8044	750.2428889	632.4421429	756.2172222	717.6645714	962.2115	737.10225	728.626	777.7458571	835.87825	884.1436667	735.228	754.26025	760.6302939	760.6302939	0.955555556	0.833333333	0.894444444	-37.2007619	217.4615	-20.2035	-1.827333333	56.34198214	125.07385	133.9007778	102.7858571	-1.956972222	3.867632817	9.896876361
sub24_0527	461.2487778	465.5684444	439.543	430.8602	451.9355	458.79	430.9427	486.5848	455.3778	442.3468	446.7467778	490.2471	387.391125	417.3274444	427.2228889	432.7755	389.106	467.6398889	443.4252637	443.4252637	0.944444444	0.944444444	0.944444444	-18.90197778	-18.82166667	50.7041	-43.469075	-34.60805556	-31.56711111	1.8328	-97.4788	12.26208889	-3.285929491	-5.853085952
sub24_0710	562.882125	599.835	595.6446667	601.556	603.197875	548.0851111	596.4124286	574.8973	595.6523333	583.7552	566.3231111	517.9161	607.7659	558.6441111	563.9568	529.0645	508.1277778	578.6086	571.79583	571.79583	0.822222222	0.966666667	0.894444444	20.873075	-33.51188889	-77.72856667	6.2099	-44.55376389	15.87168889	-67.34792857	-66.76952222	-17.04373333	-3.683617804	0.737311746
sub25_0527	454.5539	428.5421	423.233	400.3728889	456.6449	419.0638	452.4637	476.895	439.0222	522.2668	478.8747143	474.0247143	492.7418889	456.002	486.3164	512.2075714	476.1101111	453.6355556	461.2761802	461.2761802	1	0.9	0.95	67.7129	50.33261429	50.79171429	92.369	-0.6429	67.2526	59.74387143	-0.784888889	14.61335556	-6.216046217	-3.24716449
sub25_0710	472.66225	459.5261	466.5347	438.5662	437.5345	482.6958	476.1912	424.2005	469.9257	413.2736	448.2806	399.7476667	437.5197	378.9211	364.3415	379.1304	432.782625	424.5382	433.6873523	433.6873523	0.977777778	0.966666667	0.972222222	-59.38865	-11.2455	-66.78703333	-1.0465	-58.6134	-118.3543	-97.0608	8.582125	-45.3875	-1.039464306	-10.60546905
sub26_0527	458.0361	493.008	480.8252	559.7335	518.7169	538.9405	483.1682	563.0435	503.532	536.7095	484.8975	500.8523	464.0924	485.4999	471.3086	494.7993	462.1082	549.3189	502.6994722	502.6994722	0.977777778	1	0.988888889	78.6734	-8.1105	20.0271	-95.6411	-33.217	-67.6319	11.6311	-100.9353	45.7869	-6.64672	-26.35754857
sub27_0527	403.3462	421.3306	418.4627	401.5057778	460.7726	429.6924	451.1524	417.5687778	395.4533	463.040625	492.177	485.0432	424.6529	418.7631	434.4093	436.508	436.4572	483.0035	437.4077545	437.4077545	0.977777778	0.966666667	0.972222222	59.694425	70.8464	66.5805	23.14712222	-42.0095	4.7169	-14.6444	18.88842222	87.5502	-3.755514259	-18.76824865
sub28_0527	458.5431429	459.9455714	480.3722222	479.98075	539.905375	467.8214444	478.6285	532.3288	387.1005	540.3905556	485.0987778	530.38725	504.1215556	460.2336	477.9161111	469.8692222	469.989	552.0577	487.4827821	487.4827821	0.844444444	0.922222222	0.883333333	81.8474127	25.15320635	50.01502778	24.14080556	-79.671775	10.09466667	-8.759277778	-62.3398	164.9572	-1.027243664	-19.97465418
sub29_0527	448.4071111	421.7185	438.0003333	462.5691111	466.0615	452.853375	434.6352	431.9817	408.5916	421.5113	539.8955	451.1519	479.1632	427.7081	444.4555	491.89175	456.311	413.170125	449.4487114	449.4487114	0.944444444	0.922222222	0.933333333	-26.89581111	118.177	13.15156667	16.59408889	-38.3534	-8.397875	57.25655	24.3293	4.578525	-1.540462546	-10.67597135
sub29_0710	516.9673	425.3453	430.3639	445.2236	521.855625	480.9867	461.598	440.9274	430.8784	437.2613333	466.0693	488.7889	419.8714	399.6569	450.1574	431.8115556	408.3705	427.2003	449.0741008	449.0741008	0.966666667	0.988888889	0.977777778	-79.70596667	40.724	58.425	-25.3522	-122.198725	-30.8293	-29.78644444	-32.5569	-3.6781	-1.627187037	-9.376058333
sub30_0527	414.1247778	433.0915	406.311	423.094625	390.3608	444.9074444	424.2421111	433.6846	392.6644	408.2946	419.5168	414.8485	390.8704444	385.2998	373.5691	388.4748	412.41	440.4604444	410.9014304	410.9014304	0.933333333	0.977777778	0.955555556	-5.830177778	-13.5747	8.5375	-32.22418056	-5.061	-71.33834444	-35.76731111	-21.2746	47.79604444	1.061356713	-9.793183254
sub30_0710	660.5695	562.1345	559.8176	587.0887	544.3729	537.8892222	570.6905556	607.511125	550.7647	503.7773	502.1705	536.679	490.3182	488.5986	496.8349	530.9541	491.7732	527.3098	541.6252446	541.6252446	0.933333333	1	0.966666667	-156.7922	-59.964	-23.1386	-96.7705	-55.7743	-41.05432222	-39.73645556	-115.737925	-23.4549	6.475798194	14.78933111
sub31_0619	412.2586	428.5188	392.5245556	397.1193	421.24975	428.0125	470.0417	418.7903	421.321	435.4366	403.8368889	387.0914	417.4286	397.2136	388.4368	423.8117778	437.7704	422.1655556	416.834896	416.834896	0.966666667	0.977777778	0.972222222	23.178	-24.68191111	-5.433155556	20.3093	-24.03615	-39.5757	-46.22992222	18.9801	0.844555556	-1.663771296	-8.173964603
sub31_0710	339.4829	374.7183333	374.4488571	387.6247778	369.487375	398.3981429	380.9355	391.41825	356.6918571	336.4805	350.367375	337.8421111	324.719	342.2907778	326.0235	354.6061	345.8909	351.7282222	357.9530266	357.9530266	0.833333333	0.944444444	0.888888889	-3.0024	-24.35095833	-36.60674603	-62.90577778	-27.19659722	-72.37464286	-26.3294	-45.52735	-4.963634921	-1.004804795	-10.90563322
sub32_0710	651.9928571	579.2077143	589.7401667	676.6447143	676.42275	582.1166	666.9515714	693.78	675.1688889	626.9678889	605.464	651.0363	683.3759	559.4294	654.3471	639.6514	651.1503333	601.8878	636.9630769	636.9630769	0.888888889	1	0.944444444	-25.02496825	26.25628571	61.29613333	6.731185714	-116.99335	72.2305	-27.30017143	-42.62966667	-73.28108889	-8.522927249	0.056099615
sub33_0710	428.4542222	414.5528889	538.88325	530.5531	545.704	449.4119	602.4445714	459.0878889	475.639	414.5296667	438.4087143	519.891375	449.7632222	436.4377778	531.982	431.0724444	522.9704286	454.719875	480.2503514	480.2503514	0.9	0.8	0.85	-13.92455556	23.8558254	-18.991875	-80.78987778	-109.2662222	82.5701	-171.372127	63.88253968	-20.919125	-0.821644352	0.608832347
sub37_0527	516.5808889	533.9489	482.3864444	503.7676	525.6913333	490.1472222	521.7514	476.561	541.3198889	472.2815556	455.3449	531.1547143	479.5711	499.6328	473.3903333	491.3372222	430.6768889	509.6978889	496.4023378	496.4023378	0.933333333	0.922222222	0.927777778	-44.29933333	-78.604	48.76826984	-24.1965	-26.05853333	-16.75688889	-30.41417778	-45.88411111	-31.622	-0.034271402	6.353824354
sub38_0527	412.7772222	454.9864	436.6287143	469.6883	479.8594	446.0437	436.091875	441.3356667	462.0862222	510.3202857	507.487375	531.8876667	524.4736667	477.5224444	471.4197	472.9007778	497.62225	479.5942857	472.9292196	472.9292196	0.933333333	0.866666667	0.9	97.54306349	52.500975	95.25895238	54.78536667	-2.336955556	25.376	36.80890278	56.28658333	17.50806349	-7.584877348	-16.16636271
