# Supplementary material for: Automaticity in processing spatial-numerical associations: Evidence from a perceptual orientation judgment task of Arabic digits in frames
Source: PLoS One. 2020 Feb 24;15(2):e0229130. doi: 10.1371/journal.pone.0229130 (PMC7039522; doi:10.1371/journal.pone.0229130)
Supplement: S4 Data — (CSV) [file pone.0229130.s004.csv]

Subject	1d_L_1	1d_L_2	1d_L_3	1d_L_4	1d_L_5	1d_L_6	1d_R_1	1d_R_2	1d_R_3	1d_R_4	1d_R_5	1d_R_6	2d_L_1	2d_L_2	2d_L_3	2d_L_4	2d_L_5	2d_L_6	2d_R_1	2d_R_2	2d_R_3	2d_R_4	2d_R_5	2d_R_6	3d_L_1	3d_L_2	3d_L_3	3d_L_4	3d_L_5	3d_L_6	3d_R_1	3d_R_2	3d_R_3	3d_R_4	3d_R_5	3d_R_6	1d_AV_RT	2d_AV_RT	3d_AV_RT	AV_RT	ACC_1d_L	ACC_1d_R	ACC_2d_L	ACC_2d_R	ACC_3d_L	ACC_3d_R	ACC_AV	1d_1	1d_2
sub02	450.7807	436.6694	460.5884	477.7718	445.548	460.3944	497.81125	443.0717778	438.2703333	432.0494444	422.4984	412.3718	452.1144	448.2284	407.6868889	460.3316	444.8929	425.0464444	435.192	495.5941	446.1197	428.904	406.0514	400.9702	453.7389	409.1007	444.0373	418.1851	414.2253	414.4287	398.3024	396.3455	416.9297778	407.9451	394.6094	403.8218889	448.1521421	437.5943361	414.3058389	433.3507724	1	0.916666667	0.983333333	1	1	0.983333333	0.980555556	47.03055	6.402377778
sub03	458.9526	438.1727	514.89425	468.6921111	543.189	504.8699	517.2752222	564.4087	524.6248889	483.1234286	497.4064	423.2149	471.3236	458.6782	452.951	458.0441	435.2747	421.6354444	454.7426	483.7121	506.7327778	408.3266667	389.2388	455.7351	420.3432	378.9484	394.9419	433.766	428.8145	445.6583333	375.7961	401.5817778	422.8811	364.7661	405.1006	392.131	494.9020084	449.6995907	405.3940843	449.9985611	0.933333333	0.933333333	0.983333333	0.966666667	0.983333333	1	0.966666667	58.32262222	126.236
sub04	477.0723	446.4121	449.4954444	457.6934	449.1796	450.0152	444.6012222	451.2016	436.272	425.847	433.0649	395.1946667	411.8955	411.2374	428.1295	432.0727	431.9492	441.818	413.8078889	429.2142	404.4903333	408.3775	402.4604	399.2131	410.2149	391.657	428.7506	437.0098	423.885	431.1335	412.3588	412.2589	402.6458	397.6713	395.7344	393.4738	443.0041194	417.8888102	411.3994833	424.097471	0.983333333	0.95	0.983333333	0.966666667	1	1	0.980555556	-32.47107778	4.7895
sub05	594.9488	620.3282	640.1287778	562.762125	617.4813333	578.182	551.7761111	527.7715556	565.3245	580.302625	560.94025	507.04	544.9719	559.8104444	574.4683	541.6093	538.1729	586.2534	533.66	479.5758889	521.5597778	567.986	564.84	497.9003333	542.7477	494.0021	522.2206	540.1494	504.4485	595.8535556	479.133	499.5528889	462.5264444	475.293	519.8005	493.1795556	575.5821898	542.5673537	510.7422704	542.963938	0.916666667	0.833333333	0.983333333	0.916666667	0.983333333	0.883333333	0.919444444	-43.17268889	-92.55664444
sub06	454.0185	446.5324286	396.6498571	468.0414	493.5735556	488.6073333	415.7123333	424.0672222	403.552	415.2308889	397.7193	421.7242	405.7767778	438.46975	395.299	401.3437778	443.493125	469.4275714	452.101	402.1719	429.8258	359.1738889	396.8561111	370.6598	418.9569	402.5975	406.0846	407.9888333	402.6298	399.2094444	385.868	395.437125	368.4918889	364.9643	364.8967	361.9114	435.4524183	413.7165418	389.9197076	413.0295559	0.833333333	0.95	0.816666667	0.9	0.916666667	0.933333333	0.891666667	-38.30616667	-22.46520635
sub07	454.315625	358.2076667	409.0913333	426.8593	486.4438889	457.308875	382.1955	377.4995	414.7215	390.0234	383.9422222	360.959	364.1217	408.4231111	391.3934	417.1666667	420.1008	369.1571111	341.6012	373.3093	370.3522222	355.4781	381.9784	382.0198	356.7347	367.1446	418.2865	333.096	347.6698	369.0786	388.7807	362.0721	366.3918	322.6652	326.1373	384.0798	408.4639843	381.2584843	361.8447583	383.8557423	0.833333333	0.916666667	0.95	0.983333333	1	1	0.947222222	-72.120125	19.29183333
sub08	516.5263	532.4739	551.8827	615.7312222	633.1742	511.9427143	560.7709	509.7234444	554.8161111	511.7597778	607.9627778	503.2122	502.199	476.0459	507.279	464.3634444	472.1207778	445.5916	438.7456	502.0815	464.2649	462.3076	457.361	454.1792	407.1926	432.8013	452.5741	417.8964	442.6093	451.6671	456.9579	438.5871	443.2812	444.6117	428.7188	447.8505	550.831354	470.5449602	438.729	486.7017714	0.95	0.95	0.966666667	1	1	1	0.977777778	44.2446	-22.75045556
sub09	439.9066	420.3503	402.9755	400.7531111	442.0165556	438.8595	450.8216667	471.4358889	414.656625	468.467	459.04075	426.879	405.2472	404.0658	419.2155	397.0588889	403.214	400.1365556	441.682625	428.1277	430.7389	449.4518	425.563	440.2378889	386.0792	393.3405	417.9696	385.5236	373.6108	419.5178889	406.6926	388.0901	424.8429	394.7664	410.506	410.3737	436.3468748	420.3949882	400.9427741	419.2282123	0.966666667	0.9	0.966666667	0.95	0.983333333	1	0.961111111	10.91506667	51.08558889
sub10	377.5927778	369.0428889	359.9793	381.0201429	397.5657143	412.077125	388.2408889	355.574625	414.467	385.6598	408.031875	390.1197778	347.6875556	424.718	362.3065	356.2845556	360.011125	365.3091667	367.8417	378.601	370.749375	375.3425556	370.7271	360.68775	368.5849	357.1337778	370.5293333	349.3473	369.4237	351.3867	342.7868	356.5626	379.7214444	352.0895	372.0772	378.1165556	386.6143263	370.0221986	362.3133176	372.9832808	0.833333333	0.883333333	0.85	0.883333333	0.966666667	0.966666667	0.897222222	10.64811111	-13.46826389
sub11	517.4122222	512.1115556	467.7145	445.6521111	497.137	467.3296	453.5652222	427.7532222	457.5345556	422.3946	459.8572	400.926	395.7912	464.2289	404.291	413.6556667	423.7547	467.3046	393.6955	414.1123	402.5455	401.997	406.935	427.1966	426.5596	414.9547	488.8174	402.822	415.3442	427.5851	383.755	382.8821	368.9672	377.766	382.7755	357.4335	460.7823157	417.9589972	402.4718583	427.0710571	0.95	0.95	0.966666667	1	1	1	0.977777778	-63.847	-84.35833333
sub12	517.8718	529.8298889	556.3012	554.2592222	542.7331429	545.1253333	514.4944444	569.8952857	554.2179	543.8174444	512.26625	534.734125	504.6894	510.7457	506.3084	507.3809	532.6449	521.974	587.897	533.634	498.2327	504.0244	494.5768	493.8908	483.4078889	528.4233333	486.7843	476.3889	508.0727	488.0188	494.3315	488.4076	587.0035	510.158	504.7452	486.0118	539.6288364	516.33325	503.4794602	519.8138489	0.9	0.883333333	0.983333333	0.983333333	0.966666667	1	0.952777778	-3.377355556	40.06539683
sub13	415.2988	425.675	392.1855	456.116	533.5877778	442.6037	487.119	469.2708889	471.238375	465.4283333	388.2183333	394.7906	408.983	386.9255	414.3368	431.9286	414.374375	386.073125	457.2685	382.3914444	410.7504	382.7414444	387.3509	361.5544	384.5325	374.4831111	397.6797	385.268	386.484	408.8826	382.1753	353.7217778	377.7175	382.5131	383.4556	358.8318	445.1276924	402.0565407	381.3120824	409.4987718	0.983333333	0.9	0.933333333	0.966666667	0.966666667	0.983333333	0.955555556	71.8202	43.59588889
sub14	439.9195556	422.3099	443.0615	482.6646	478.4961	470.2193	433.6897143	461.6709	462.9937	502.0505556	502.7746	411.4758	375.3731	406.5563	417.0712	417.7327	424.4158889	411.3092222	422.297	405.6961111	440.4465	428.0505556	401.1263	420.9931	411.9318	407.7423	385.2053	378.4891111	407.7475	382.042	419.3301	403.9131	373.594	392.6351	385.0543	392.4688	459.2771854	414.2556648	395.0127843	422.8485448	0.983333333	0.933333333	0.983333333	0.916666667	1	1	0.969444444	-6.22984127	39.361
sub15	404.5637	406.846	435.4906	421.5117	447.3112222	449.44175	436.974625	455.1847143	444.9173333	413.3888889	413.4292222	412.9494	400.1151	431.3095556	376.8834	422.109	386.325	399.6479	395.443125	415.2614444	397.1129	370.4455556	397.8702	372.6692222	370.6136667	377.7156	371.6462	383.9169	364.6766	383.301875	397.3818	361.9834	419.80425	378.2238	387.8513333	394.9349	428.500763	397.0993669	382.6708604	402.7569968	0.933333333	0.816666667	0.983333333	0.916666667	0.95	0.95	0.925	32.410925	48.33871429
sub16	402.4829	421.1375	433.5465	433.4561111	428.6018571	445.8235556	445.0068571	427.8331111	431.010125	408.777	436.9773333	397.8203333	441.2265	472.2276	425.5189	408.7164	442.8962222	431.086	424.3008	395.3242	405.9392222	394.0165	395.969	353.3632	386.6127	406.0934444	416.8883333	439.1233	416.3485556	419.4917	360.5	383.9111	364.4168	404.808	389.209	389.2259	426.039432	415.8820454	398.0524028	413.3246267	0.883333333	0.883333333	0.933333333	0.983333333	0.95	0.983333333	0.936111111	42.52395714	6.695611111
sub17	456.6146	519.0432	486.2152222	473.0118889	513.6846667	517.5619	459.4141111	510.1991	461.6735	402.1352	358.5828889	430.7319	398.2792	419.7042	400.9264	429.5216	432.9843333	415.297	425.8086	421.4836	397.9676667	392.2081	397.4534	394.7476	377.5963	384.7304	388.7861111	420.971	377.584	398.6711111	391.8069	393.0834	382.6815	383.4618	381.4914	392.7477	465.7390148	410.5318083	389.4676352	421.9128194	0.95	0.966666667	0.966666667	0.983333333	0.95	1	0.969444444	2.799511111	-8.8441
sub20	460.6741	472.8324	419.274	413.14925	442.6434444	404.5357778	475.1381	475.9482	472.7182222	500.427	472.4752	445.2184444	424.7713	390.3663	406.1699	413.8692222	429.3412	393.5278	425.2274	456.8718	461.5418889	391.1643	447.1138	449.2372	414.9028	380.8808889	402.9396	422.6369	390.5061	395.8586	438.8912	419.9775	436.369	412.305	387.0099	391.1951	454.5861782	424.1001759	407.7893824	428.8252455	0.95	0.966666667	0.983333333	0.983333333	0.983333333	0.966666667	0.972222222	14.464	3.1158
sub21	710.4028889	665.928125	621.1421111	665.314	709.851	666.0792857	661.4791	698.4958571	714.7467778	609.84	649.3795	575.4756	729.1163333	584.1452	582.9626	686.857125	644.5264444	634.9652	592.0149	580.8305556	622.4197	535.1302222	542.7973	573.6084444	599.4133333	636.7668889	567.6505714	579.1164	546.9381111	618.8664444	530.38275	521.652	571.4997	575.7373	537.1695	541.5194	662.3445205	609.1145021	568.8926999	613.4505742	0.9	0.95	0.966666667	0.983333333	0.95	1	0.958333333	-48.92378889	32.56773214
sub22	546.6195	505.8725	575.3967778	528.4923333	591.2275556	578.5965	617.6595	578.7648889	651.461	540.3628333	540.456	604.2475	539.2573	493.1283	558.2577778	496.8027778	490.85	490.9358889	632.8879	513.2128889	474.4912222	532.76575	522.7836667	493.915375	482.3169	490.4022	506.4953	498.2814	459.0016667	508.8613	481.473	515.8233	489.1438	481.3125	476.3331	507.63	571.5964074	519.9407373	491.4228722	527.653339	0.95	0.866666667	0.95	0.933333333	1	0.983333333	0.947222222	71.04	72.89238889
[truncated: 19 more columns]
